# Supplementary material for: Airway proteolytic control of pneumococcal competence
Source: PLoS Pathog. 2023 May 31;19(5):e1011421. doi: 10.1371/journal.ppat.1011421 (PMC10259803; doi:10.1371/journal.ppat.1011421)
Supplement: S1 File — (XLSX) [file ppat.1011421.s005.xlsx]

## Sheet: CSP1
No Trypsin
						%Area per site of cleavage
Sequence	Area		Calcuated %Area			E	M	R	L	S	K	F	F	R	D	F	I	L	Q	R	K	K (Uncleaved)
EMRLSK	8.97892e+06		0.342995			0	0	0	0	0	0.342995	0	0	0	0	0	0	0	0	0	0	0
EmRLSK	736920		0.0281503			0	0	0	0	0	0.0281503	0	0	0	0	0	0	0	0	0	0	0
EMRLSKF	5.19811e+06		0.198567			0	0	0	0	0	0	0.198567	0	0	0	0	0	0	0	0	0	0
EMRLSKFFR	3.66827e+06		0.140128			0	0	0	0	0	0	0	0	0.140128	0	0	0	0	0	0	0	0
EMRLSKFFRD	1.77028e+07		0.676246			0	0	0	0	0	0	0	0	0	0.676246	0	0	0	0	0	0	0
EMRLSKFFRDF	7.8066e+07		2.98212			0	0	0	0	0	0	0	0	0	0	2.98212	0	0	0	0	0	0
FFRDFILQR	8.4119e+06		0.321334			0	0	0	0	0	0.321334	0	0	0	0	0	0	0	0	0.321334	0	0
RDFILQR	5.003e+06		0.191114			0	0	0	0	0	0	0	0.191114	0	0	0	0	0	0	0.191114	0	0
EMRLSKFFRDFILQR	2.9095e+08		11.1143			0	0	0	0	0	0	0	0	0	0	0	0	0	0	11.1143	0	0
EMRLSKFFRDFILQRK	5.70561e+07		2.17954			0	0	0	0	0	0	0	0	0	0	0	0	0	0	0	2.17954	0
MRLSKFFRDFILQRKK	1.8114e+06		0.0691953			0.0691953	0	0	0	0	0	0	0	0	0	0	0	0	0	0	0	0
RLSKFFRDFILQRKK	2.87215e+07		1.09716			0	1.09716	0	0	0	0	0	0	0	0	0	0	0	0	0	0	0
LSKFFRDFILQRKK	4.60362e+07		1.75858			0	0	1.75858	0	0	0	0	0	0	0	0	0	0	0	0	0	0
SKFFRDFILQRKK	6.73299e+06		0.2572			0	0	0	0.2572	0	0	0	0	0	0	0	0	0	0	0	0	0
KFFRDFILQRKK	1.89042e+07		0.72214			0	0	0	0	0.72214	0	0	0	0	0	0	0	0	0	0	0	0
FFRDFILQRKK	6.57356e+07		2.5111			0	0	0	0	0	2.5111	0	0	0	0	0	0	0	0	0	0	0
FRDFILQRKK	2.7641e+07		1.05589			0	0	0	0	0	0	1.05589	0	0	0	0	0	0	0	0	0	0
RDFILQRKK	8.23754e+07		3.14674			0	0	0	0	0	0	0	3.14674	0	0	0	0	0	0	0	0	0
DFILQRKK	2.446e+07		0.934371			0	0	0	0	0	0	0	0	0.934371	0	0	0	0	0	0	0	0
FILQRKK	9.55944e+06		0.36517			0	0	0	0	0	0	0	0	0	0.36517	0	0	0	0	0	0	0
ILQRKK	2.07162e+07		0.791356			0	0	0	0	0	0	0	0	0	0	0.791356	0	0	0	0	0	0
EMRLSKFFRDFILQRKK	1809337344		69.1166			0	0	0	0	0	0	0	0	0	0	0	0	0	0	0	0	69.1166
					SUM	0.0691953	1.09716	1.75858	0.2572	0.72214	3.20358	1.25445	3.33785	1.0745	1.04142	3.77347	0	0	0	11.6267	2.17954	69.1166
Plus Trypsin
						%Area per site of cleavage
Sequence	Area		Calcuated %Area			E	M	R	L	S	K	F	F	R	D	F	I	L	Q	R	K	K (Uncleaved)
MRLSK	3.77275e+06		0.04459			0.04459	0	0	0	0	0.04459	0	0	0	0	0	0	0	0	0	0	0
EMRLSK	6.38898e+07		0.755112			0	0	0	0	0	0.755112	0	0	0	0	0	0	0	0	0	0	0
EmRLSK	1.05404e+06		0.0124576			0	0	0	0	0	0.0124576	0	0	0	0	0	0	0	0	0	0	0
LSKFF	0		0			0	0	0	0	0	0	0	0	0	0	0	0	0	0	0	0	0
LSKFFR	1.29638e+07		0.153219			0	0	0.153219	0	0	0	0	0	0.153219	0	0	0	0	0	0	0	0
EMRLSKFFR	703538		0.0083151			0	0	0	0	0	0	0	0	0.0083151	0	0	0	0	0	0	0	0
EmRLSKFFR	1.23736e+06		0.0146243			0	0	0	0	0	0	0	0	0.0146243	0	0	0	0	0	0	0	0
FFRDF	3.24895e+08		3.83993			0	0	0	0	0	3.83993	0	0	0	0	3.83993	0	0	0	0	0	0
FFRDFIL	2.52882e+06		0.029888			0	0	0	0	0	0.029888	0	0	0	0	0	0	0.029888	0	0	0	0
FFRDFILQ	2.46695e+06		0.0291568			0	0	0	0	0	0.0291568	0	0	0	0	0	0	0	0.0291568	0	0	0
LSKFFRDFILQR	7.92363e+07		0.936493			0	0	0.936493	0	0	0	0	0	0	0	0	0	0	0	0.936493	0	0
FFRDFILQR	3.06565e+09		36.2329			0	0	0	0	0	36.2329	0	0	0	0	0	0	0	0	36.2329	0	0
FRDFILQR	2.71471e+08		3.20851			0	0	0	0	0	0	3.20851	0	0	0	0	0	0	0	3.20851	0	0
RDFILQR	1.65474e+08		1.95574			0	0	0	0	0	0	0	1.95574	0	0	0	0	0	0	1.95574	0	0
DFILQR	4.40419e+09		52.0531			0	0	0	0	0	0	0	0	52.0531	0	0	0	0	0	52.0531	0	0
FILQR	8.9494e+06		0.105773			0	0	0	0	0	0	0	0	0	0.105773	0	0	0	0	0.105773	0	0
EMRLSKFFRDFILQR	4.51976e+06		0.053419			0	0	0	0	0	0	0	0	0	0	0	0	0	0	0.053419	0	0
FFRDFILQRK	1.04409e+07		0.123401			0	0	0	0	0	0.123401	0	0	0	0	0	0	0	0	0	0.123401	0
DFILQRK	8.49964e+06		0.100457			0	0	0	0	0	0	0	0	0.100457	0	0	0	0	0	0	0.100457	0
DFILQRKK	1.75844e+06		0.020783			0	0	0	0	0	0	0	0	0.020783	0	0	0	0	0	0	0	0
EMRLSKFFRDFILQRKK	2.72617e+07		0.322206			0	0	0	0	0	0	0	0	0	0	0	0	0	0	0	0	0.322206
					SUM	0.04459	0	1.08971	0	0	41.0674	3.20851	1.95574	52.3505	0.105773	3.83993	0	0.029888	0.0291568	94.5459	0.223858	0.322206
No HAT
						%Area per site of cleavage
Sequence	Area		Calcuated %Area			E	M	R	L	S	K	F	F	R	D	F	I	L	Q	R	K	K (Uncleaved)
EMRLSK	3.75225e+07		0.266018			0	0	0	0	0	0.266018	0	0	0	0	0	0	0	0	0	0	0
EmRLSK	3.77625e+06		0.0267719			0	0	0	0	0	0.0267719	0	0	0	0	0	0	0	0	0	0	0
EMRLSKFFRD	2.60699e+08		1.84824			0	0	0	0	0	0	0	0	0	1.84824	0	0	0	0	0	0	0
RDFILQR	2.69856e+06		0.0191316			0	0	0	0	0	0	0	0.0191316	0	0	0	0	0	0	0.0191316	0	0
EMRLSKFFRDFILQR	8.25239e+08		5.85058			0	0	0	0	0	0	0	0	0	0	0	0	0	0	5.85058	0	0
EMRLSKFFRDFILQRK	3.71288e+08		2.63227			0	0	0	0	0	0	0	0	0	0	0	0	0	0	0	2.63227	0
RLSKFFRDFILQRKK	5.54907e+08		3.93404			0	3.93404	0	0	0	0	0	0	0	0	0	0	0	0	0	0	0
KFFRDFILQRKK	1.31391e+08		0.931507			0	0	0	0	0.931507	0	0	0	0	0	0	0	0	0	0	0	0
FFRDFILQRKK	2.20843e+08		1.56568			0	0	0	0	0	1.56568	0	0	0	0	0	0	0	0	0	0	0
FRDFILQRKK	1.40591e+08		0.996725			0	0	0	0	0	0	0.996725	0	0	0	0	0	0	0	0	0	0
RDFILQRKK	1.89073e+08		1.34044			0	0	0	0	0	0	0	1.34044	0	0	0	0	0	0	0	0	0
DFILQRKK	4.96823e+07		0.352225			0	0	0	0	0	0	0	0	0.352225	0	0	0	0	0	0	0	0
FILQRKK	6.54515e+07		0.464022			0	0	0	0	0	0	0	0	0	0.464022	0	0	0	0	0	0	0
ILQRKK	9.8059e+06		0.0695194			0	0	0	0	0	0	0	0	0	0	0.0695194	0	0	0	0	0	0
EMRLSKFFRDFILQRKK	1.12423e+10		79.7028			0	0	0	0	0	0	0	0	0	0	0	0	0	0	0	0	79.7028
					SUM	0	3.93404	0	0	0.931507	1.85847	0.996725	1.35958	0.352225	2.31226	0.0695194	0	0	0	5.86971	2.63227	79.7028
Plus HAT
						%Area per site of cleavage
Sequence	Area		Calcuated %Area			E	M	R	L	S	K	F	F	R	D	F	I	L	Q	R	K	K (Uncleaved)
MRLSK	7.30684e+06		0.086986			0.086986	0	0	0	0	0.086986	0	0	0	0	0	0	0	0	0	0	0
EmRLSK	2.98599e+06		0.0355473			0	0	0	0	0	0.0355473	0	0	0	0	0	0	0	0	0	0	0
EMRLSK	3.12806e+07		0.372387			0	0	0	0	0	0.372387	0	0	0	0	0	0	0	0	0	0	0
MRLSKFFR	1.22042e+07		0.145288			0.145288	0	0	0	0	0	0	0	0.145288	0	0	0	0	0	0	0	0
RLSKFFR	1.35712e+07		0.161561			0	0.161561	0	0	0	0	0	0	0.161561	0	0	0	0	0	0	0	0
LSKFFR	1.85714e+09		22.1088			0	0	22.1088	0	0	0	0	0	22.1088	0	0	0	0	0	0	0	0
SKFFR	1.06097e+09		12.6305			0	0	0	12.6305	0	0	0	0	12.6305	0	0	0	0	0	0	0	0
EMRLSKFFR	5.53026e+08		6.58363			0	0	0	0	0	0	0	0	6.58363	0	0	0	0	0	0	0	0
EmRLSKFFR	9.61931e+07		1.14515			0	0	0	0	0	0	0	0	1.14515	0	0	0	0	0	0	0	0
FFRDFILQR	6.30943e+07		0.751121			0	0	0	0	0	0.751121	0	0	0	0	0	0	0	0	0.751121	0	0
RDFILQR	9.68942e+06		0.11535			0	0	0	0	0	0	0	0.11535	0	0	0	0	0	0	0.11535	0	0
DFILQR	2.59633e+09		30.9086			0	0	0	0	0	0	0	0	30.9086	0	0	0	0	0	30.9086	0	0
DFILQRK	5.9472e+07		0.707998			0	0	0	0	0	0	0	0	0.707998	0	0	0	0	0	0	0.707998	0
RLSKFFRDFILQRKK	5.5821e+06		0.0664534			0	0.0664534	0	0	0	0	0	0	0	0	0	0	0	0	0	0	0
LSKFFRDFILQRKK	1.73131e+08		2.06108			0	0	2.06108	0	0	0	0	0	0	0	0	0	0	0	0	0	0
FFRDFILQRKK	8.50464e+07		1.01245			0	0	0	0	0	1.01245	0	0	0	0	0	0	0	0	0	0	0
FRDFILQRKK	3.64013e+07		0.433348			0	0	0	0	0	0	0.433348	0	0	0	0	0	0	0	0	0	0
RDFILQRKK	3.59778e+07		0.428306			0	0	0	0	0	0	0	0.428306	0	0	0	0	0	0	0	0	0
DFILQRKK	1.61504e+09		19.2266			0	0	0	0	0	0	0	0	19.2266	0	0	0	0	0	0	0	0
FILQRKK	8.22981e+07		0.979736			0	0	0	0	0	0	0	0	0	0.979736	0	0	0	0	0	0	0
ILQRKK	3.27779e+06		0.0390212			0	0	0	0	0	0	0	0	0	0	0.0390212	0	0	0	0	0	0
					SUM	0.232274	0.228015	24.1699	12.6305	0	2.2585	0.433348	0.543656	93.6182	0.979736	0.0390212	0	0	0	31.7751	0.707998	0

## Sheet: CSP2
No Trypsin
						%Area per site of cleavage
Sequence	Area		Calcuated %Area			E	M	R	I	S	R	I	I	L	D	F	L	F	L	R	K	K (Uncleaved)
DFLFLRKK	1.54689e+08		3.8083			0	0	0	0	0	0	0	0	3.8083	0	0	0	0	0	0	0	0
EMRISR	1.6874e+07		0.415423			0	0	0	0	0	0.415423	0	0	0	0	0	0	0	0	0	0	0
EmRISR	3.19798e+06		0.0787312			0	0	0	0	0	0.0787312	0	0	0	0	0	0	0	0	0	0	0
EMRISRIILDFLFLR	1.24527e+07		0.306573			0	0	0	0	0	0	0	0	0	0	0	0	0	0	0.306573	0	0
EMRISRIILDFLFLRKK	2558670210		62.992			0	0	0	0	0	0	0	0	0	0	0	0	0	0	0	0	62.992
EmRISRIILDFLFLRKK	1.18591e+06		0.0291961			0	0	0	0	0	0	0	0	0	0	0	0	0	0	0	0	0.0291961
FLFLRKK	1.97436e+07		0.486069			0	0	0	0	0	0	0	0	0	0.486069	0	0	0	0	0	0	0
IILDFLFLRKK	1.35387e+07		0.333309			0	0	0	0	0	0.333309	0	0	0	0	0	0	0	0	0	0	0
ILDFLFLRKK	2.70751e+08		6.66564			0	0	0	0	0	0	6.66564	0	0	0	0	0	0	0	0	0	0
ISRIILDFLFLRKK	5.90547e+07		1.45387			0	0	1.45387	0	0	0	0	0	0	0	0	0	0	0	0	0	0
LDFLFLRKK	4.43908e+08		10.9286			0	0	0	0	0	0	0	10.9286	0	0	0	0	0	0	0	0	0
LFLRKK	3.88424e+06		0.0956263			0	0	0	0	0	0	0	0	0	0	0.0956263	0	0	0	0	0	0
MRISR	3.09844e+06		0.0762808			0.0762808	0	0	0	0	0.0762808	0	0	0	0	0	0	0	0	0	0	0
MRISRIILDFLFLRKK	0		0			0	0	0	0	0	0	0	0	0	0	0	0	0	0	0	0	0
mRISRIILDFLFLRKK	8.81068e+07		2.16911			2.16911	0	0	0	0	0	0	0	0	0	0	0	0	0	0	0	0
RIILDFLFLRKK	2.26201e+08		5.56885			0	0	0	0	5.56885	0	0	0	0	0	0	0	0	0	0	0	0
RISRIILDFLFLRKK	7.11642e+07		1.75199			0	1.75199	0	0	0	0	0	0	0	0	0	0	0	0	0	0	0
SRIILDFLFLRKK	1.15374e+08		2.8404			0	0	0	2.8404	0	0	0	0	0	0	0	0	0	0	0	0	0
					SUM	2.24539	1.75199	1.45387	2.8404	5.56885	0.903744	6.66564	10.9286	3.8083	0.486069	0.0956263	0	0	0	0.306573	0	63.0212
Plus Trypsin
						%Area per site of cleavage
Sequence	Area		Calcuated %Area			E	M	R	I	S	R	I	I	L	D	F	L	F	L	R	K	K (Uncleaved)
EMRISR	2.58559e+07		92.4006			0	0	0	0	0	92.4006	0	0	0	0	0	0	0	0	0	0	0
EmRISR	349699		1.24971			0	0	0	0	0	1.24971	0	0	0	0	0	0	0	0	0	0	0
FLFLRKK	981078		3.50606			0	0	0	0	0	0	0	0	0	3.50606	0	0	0	0	0	0	0
MRISR	795713		2.84362			2.84362	0	0	0	0	2.84362	0	0	0	0	0	0	0	0	0	0	0
					SUM	2.84362	0	0	0	0	96.4939	0	0	0	3.50606	0	0	0	0	0	0	0
No HAT
						%Area per site of cleavage
Sequence	Area		Calcuated %Area			E	M	R	I	S	R	I	I	L	D	F	L	F	L	R	K	K (Uncleaved)
DFLFLRKK	6.87478e+08		7.32716			0	0	0	0	0	0	0	0	7.32716	0	0	0	0	0	0	0	0
EMRISR	3.57026e+07		0.38052			0	0	0	0	0	0.38052	0	0	0	0	0	0	0	0	0	0	0
EMRISRIILDFLFLR	5.68068e+07		0.605449			0	0	0	0	0	0	0	0	0	0	0	0	0	0	0.605449	0	0
EMRISRIILDFLFLRKK	6.05091e+09		64.4908			0	0	0	0	0	0	0	0	0	0	0	0	0	0	0	0	64.4908
EmRISRIILDFLFLRKK	5.79434e+07		0.617563			0	0	0	0	0	0	0	0	0	0	0	0	0	0	0	0	0.617563
FLFLRKK	4.23129e+07		0.450972			0	0	0	0	0	0	0	0	0	0.450972	0	0	0	0	0	0	0
ILDFLFLRKK	1003410359		10.6944			0	0	0	0	0	0	10.6944	0	0	0	0	0	0	0	0	0	0
LDFLFLRKK	1.03581e+09		11.0397			0	0	0	0	0	0	0	11.0397	0	0	0	0	0	0	0	0	0
LFLRKK	1.1235e+07		0.119743			0	0	0	0	0	0	0	0	0	0	0.119743	0	0	0	0	0	0
MRISRIILDFLFLRKK	6.41449e+07		0.683658			0.683658	0	0	0	0	0	0	0	0	0	0	0	0	0	0	0	0
RIILDFLFLRKK	3.36842e+08		3.59008			0	0	0	0	3.59008	0	0	0	0	0	0	0	0	0	0	0	0
					SUM	0.683658	0	0	0	3.59008	0.38052	10.6944	11.0397	7.32716	0.450972	0.119743	0	0	0	0.605449	0	65.1084
Plus HAT
						%Area per site of cleavage
Sequence	Area		Calcuated %Area			E	M	R	I	S	R	I	I	L	D	F	L	F	L	R	K	K (Uncleaved)
DFLFLRKK	2.3624e+08		1.93185			0	0	0	0	0	0	0	0	1.93185	0	0	0	0	0	0	0	0
EMRISR	1.08457e+07		0.0886905			0	0	0	0	0	0.0886905	0	0	0	0	0	0	0	0	0	0	0
EMRISRIILDFLFLR	1.17361e+08		0.959719			0	0	0	0	0	0	0	0	0	0	0	0	0	0	0.959719	0	0
EMRISRIILDFLFLRKK	3563689065		29.1421			0	0	0	0	0	0	0	0	0	0	0	0	0	0	0	0	29.1421
EmRISRIILDFLFLRKK	9.5204e+06		0.077853			0	0	0	0	0	0	0	0	0	0	0	0	0	0	0	0	0.077853
FLFLRKK	5.20089e+07		0.425303			0	0	0	0	0	0	0	0	0	0.425303	0	0	0	0	0	0	0
IILDFLFLR	1.61998e+08		1.32474			0	0	0	0	0	1.32474	0	0	0	0	0	0	0	0	1.32474	0	0
IILDFLFLRKK	8.18401e+08		6.69248			0	0	0	0	0	6.69248	0	0	0	0	0	0	0	0	0	0	0
ILDFLFLRKK	3.51459e+08		2.87406			0	0	0	0	0	0	2.87406	0	0	0	0	0	0	0	0	0	0
ISRIILD	6.37278e+07		0.521134			0	0	0.521134	0	0	0	0	0	0	0.521134	0	0	0	0	0	0	0
ISRIILDFLFLR	1.81985e+08		1.48818			0	0	1.48818	0	0	0	0	0	0	0	0	0	0	0	1.48818	0	0
ISRIILDFLFLRKK	4.05674e+09		33.174			0	0	33.174	0	0	0	0	0	0	0	0	0	0	0	0	0	0
LDFLFLRKK	6.3638e+08		5.204			0	0	0	0	0	0	0	5.204	0	0	0	0	0	0	0	0	0
MRISRIILDFLFLRKK	3.4111e+07		0.278943			0.278943	0	0	0	0	0	0	0	0	0	0	0	0	0	0	0	0
RIILDFLFLRKK	4.85928e+08		3.97368			0	0	0	0	3.97368	0	0	0	0	0	0	0	0	0	0	0	0
RISRIILDFLFLRKK	7.31325e+08		5.98041			0	5.98041	0	0	0	0	0	0	0	0	0	0	0	0	0	0	0
SRIILDFLFLRKK	7.16953e+08		5.86289			0	0	0	5.86289	0	0	0	0	0	0	0	0	0	0	0	0	0
					SUM	0.278943	5.98041	35.1833	5.86289	3.97368	8.10591	2.87406	5.204	1.93185	0.946437	0	0	0	0	3.77264	0	29.2199

## Sheet: CSP1 R9A
Plus Trypsin
						%Area per site of cleavage
Sequence	Area		Calcuated %Area			E	M	R	L	S	K	F	F	A	D	F	I	L	Q	R	K	K (Uncleaved)
MRLSK	346289		0.00731237			0.00731237	0	0	0	0	0.00731237	0	0	0	0	0	0	0	0	0	0	0
EMRLSK	581920		0.012288			0	0	0	0	0	0.012288	0	0	0	0	0	0	0	0	0	0	0
EmRLSK	369683		0.00780638			0	0	0	0	0	0.00780638	0	0	0	0	0	0	0	0	0	0	0
LSKFFAD	1.8067e+07		0.38151			0	0	0.38151	0	0	0	0	0	0	0.38151	0	0	0	0	0	0	0
LSKFFADF	2.3261e+06		0.0491189			0	0	0.0491189	0	0	0	0	0	0	0	0.0491189	0	0	0	0	0	0
FFADFILQ	588754		0.0124324			0	0	0	0	0	0.0124324	0	0	0	0	0	0	0	0.0124324	0	0	0
LSKFFADFILQR	126099890		2.66278			0	0	2.66278	0	0	0	0	0	0	0	0	0	0	0	2.66278	0	0
SKFFADFILQR	243748		0.00514707			0	0	0	0.00514707	0	0	0	0	0	0	0	0	0	0	0.00514707	0	0
KFFADFILQR	1.73244e+07		0.365829			0	0	0	0	0.365829	0	0	0	0	0	0	0	0	0	0.365829	0	0
FFADFILQR	4.17796e+09		88.2235			0	0	0	0	0	88.2235	0	0	0	0	0	0	0	0	88.2235	0	0
FADFILQR	1.62825e+07		0.343828			0	0	0	0	0	0	0.343828	0	0	0	0	0	0	0	0.343828	0	0
ADFILQR	4.56237e+07		0.963408			0	0	0	0	0	0	0	0.963408	0	0	0	0	0	0	0.963408	0	0
DFILQR	4.13268e+07		0.872674			0	0	0	0	0	0	0	0	0.872674	0	0	0	0	0	0.872674	0	0
FILQR	1.59421e+08		3.36639			0	0	0	0	0	0	0	0	0	3.36639	0	0	0	0	3.36639	0	0
ILQR	0		0			0	0	0	0	0	0	0	0	0	0	0	0	0	0	0	0	0
EMRLSKFFADFILQR	2.86146e+07		0.604237			0	0	0	0	0	0	0	0	0	0	0	0	0	0	0.604237	0	0
EmRLSKFFADFILQR	2.11936e+07		0.447533			0	0	0	0	0	0	0	0	0	0	0	0	0	0	0.447533	0	0
FFADFILQRK	3.69293e+06		0.0779813			0	0	0	0	0	0.0779813	0	0	0	0	0	0	0	0	0	0.0779813	0
FADFILQRK	1.49661e+06		0.0316031			0	0	0	0	0	0	0.0316031	0	0	0	0	0	0	0	0	0.0316031	0
LSKFFADFILQRKK	1.15995e+07		0.24494			0	0	0.24494	0	0	0	0	0	0	0	0	0	0	0	0	0	0
FFADFILQRKK	2.94199e+06		0.0621243			0	0	0	0	0	0.0621243	0	0	0	0	0	0	0	0	0	0	0
FILQRKK	468243		0.0098876			0	0	0	0	0	0	0	0	0	0.0098876	0	0	0	0	0	0	0
EmRLSKFFADFILQRKK	2.16575e+07		0.457329			0	0	0	0	0	0	0	0	0	0	0	0	0	0	0	0	0.457329
EMRLSKFFADFILQRKK	3.74261e+07		0.790304			0	0	0	0	0	0	0	0	0	0	0	0	0	0	0	0	0.790304
					SUM	0.00731237	0	3.33835	0.00514707	0.365829	88.4035	0.375431	0.963408	0.872674	3.75779	0.0491189	0	0	0.0124324	97.8554	0.109584	1.24763
Plus HAT
						%Area per site of cleavage
Sequence	Area		Calcuated %Area			E	M	R	L	S	K	F	F	A	D	F	I	L	Q	R	K	K (Uncleaved)
EmRLSK	1.07276e+06		0.00630282			0	0	0	0	0	0.00630282	0	0	0	0	0	0	0	0	0	0	0
EMRLSK	9.21076e+06		0.0541162			0	0	0	0	0	0.0541162	0	0	0	0	0	0	0	0	0	0	0
LSKFFADFILQR	6.03903e+09		35.4812			0	0	35.4812	0	0	0	0	0	0	0	0	0	0	0	35.4812	0	0
SKFFADFILQR	2.46266e+08		1.44689			0	0	0	1.44689	0	0	0	0	0	0	0	0	0	0	1.44689	0	0
KFFADFILQR	3.90024e+07		0.229152			0	0	0	0	0.229152	0	0	0	0	0	0	0	0	0	0.229152	0	0
FFADFILQR	2.00964e+09		11.8073			0	0	0	0	0	11.8073	0	0	0	0	0	0	0	0	11.8073	0	0
FADFILQR	5.07537e+06		0.0298194			0	0	0	0	0	0	0.0298194	0	0	0	0	0	0	0	0.0298194	0	0
EMRLSKFFADFILQR	8.38459e+06		0.0492622			0	0	0	0	0	0	0	0	0	0	0	0	0	0	0.0492622	0	0
LSKFFADFILQRK	2.50502e+07		0.147178			0	0	0.147178	0	0	0	0	0	0	0	0	0	0	0	0	0.147178	0
FFADFILQRK	3.90024e+07		0.229152			0	0	0	0	0	0.229152	0	0	0	0	0	0	0	0	0	0.229152	0
LSKFFADFILQRKK	5.34528e+09		31.4052			0	0	31.4052	0	0	0	0	0	0	0	0	0	0	0	0	0	0
SKFFADFILQRKK	1.2949e+07		0.0760796			0	0	0	0.0760796	0	0	0	0	0	0	0	0	0	0	0	0	0
KFFADFILQRKK	5.96482e+07		0.350452			0	0	0	0	0.350452	0	0	0	0	0	0	0	0	0	0	0	0
FFADFILQRKK	1.58768e+09		9.32815			0	0	0	0	0	9.32815	0	0	0	0	0	0	0	0	0	0	0
FADFILQRKK	4.6999e+08		2.76134			0	0	0	0	0	0	2.76134	0	0	0	0	0	0	0	0	0	0
ADFILQRKK	7.60584e+08		4.46867			0	0	0	0	0	0	0	4.46867	0	0	0	0	0	0	0	0	0
DFILQRKK	1.31992e+08		0.775497			0	0	0	0	0	0	0	0	0.775497	0	0	0	0	0	0	0	0
FILQRKK	2.79144e+06		0.0164006			0	0	0	0	0	0	0	0	0	0.0164006	0	0	0	0	0	0	0
ILQRKK	978751		0.00575047			0	0	0	0	0	0	0	0	0	0	0.00575047	0	0	0	0	0	0
EmRLSKFFADFILQRKK	1.07723e+08		0.632908			0	0	0	0	0	0	0	0	0	0	0	0	0	0	0	0	0.632908
EMRLSKFFADFILQRKK	1.19007e+08		0.699202			0	0	0	0	0	0	0	0	0	0	0	0	0	0	0	0	0.699202
					SUM	0	0	67.0336	1.52297	0.579604	21.425	2.79116	4.46867	0.775497	0.0164006	0.00575047	0	0	0	49.0436	0.376329	1.33211
